# Supplementary material for: Cadmium-induced ethylene production and responses in Arabidopsis thaliana rely on ACS2 and ACS6 gene expression
Source: BMC Plant Biol. 2014 Aug 1;14:214. doi: 10.1186/s12870-014-0214-6 (PMC4236733; doi:10.1186/s12870-014-0214-6)
Supplement: Additional file 1: — Relative expression ofACC oxidase and ACC synthase genes. Relative expression of ACC oxidase and ACC synthase genes in roots (A) and leaves (B) of 3 weeks old Arabidopsis thaliana plants exposed for 24 or 72 h to either 5 or 10 μM CdSO4 or grown under control conditions in a hydroponic culture system. Data shows mean ± s.e. of at least 4 biological replicates relative to the control within each time point. The colours represent groups with a significantly different expression (green: decrease; red: increase; Tukey’s test: p < 0.05). Statistics was performed separately for each gene within each exposure time. [file s12870-014-0214-6-S1.zip]

Archive with 2 entries (2 files):
- 1859074107128928_MOESM5_ESM.pdf
- 1859074107128928_MOESM6_ESM.pdf
