# Supplementary material for: Cadmium-induced ethylene production and responses in Arabidopsis thaliana rely on ACS2 and ACS6 gene expression
Source: BMC Plant Biol. 2014 Aug 1;14:214. doi: 10.1186/s12870-014-0214-6 (PMC4236733; doi:10.1186/s12870-014-0214-6)
Supplement: Additional file 4: — Primer and amplicon information. Primer and amplicon information (*not measurable by dilution series due to extremely low expression). [file s12870-014-0214-6-S4.xlsx]

## Sheet: Sheet1
Gene (accession nr)	Forward Primer	Reverse Primer	Amplicon length (bp)	Intron-spanning	Primer efficiency	Primer concentration (nM)
ACS1 (AT3G61510)	ACATTTGATTCCGAAATGGCG	GCTCAGAGCAGTGAAACGACG	91	no	*	x3
ACS2 (AT1G01480)	CATGTTCTGCCTTGCGGATC	ACCTGTCCGCCACCTCAAGT	91	yes	1.99	x1
ACS4 (AT2G22810)	GTTACCAAGAACCCTCAAGGCA	TGTTTTGTGCAAGCCATGACTC	91	yes	2.03	x3
ACS5 (AT5G65800)	TTTTGCCTACTCCTTACTATCCTGGA	TTAGAGCTTGAGCAGTGAATGGG	91	yes	1.89	x3
ACS6 (AT4G11280)	TTAGCTAATCCCGGCGATGG	ACAAGATTCACTCCGGTTCTCCA	92	yes	1.92	x3
ACS7 (AT4G26200)	ACGACGCCCTTCTAGTTCCC	CAGTGGATGGGTACTATTTTCACTCC	91	yes	2.03	x3
ACS8 (AT4G37770)	GAAGGCCAATCCATATTTCGG	CCGACATGAAATCCGCCATA	91	yes	2.02	x3
ACS11 (AT4G08040)	AGATGCCTTTCTTATCCCTGCAC	GCAATGGATAGGAACAATCTCTACTCC	91	yes	2.05	x1
ACO1 (AT2G19590)	TTGCTACGTTTTACAATCCGGC	AGGTAGTCTTGAAAACGGTAGCCA	91	yes	1.93	x1
ACO2 (AT1G62380)	TCTACGTTCGTCACCTCCCTCA	CTCTTACCAAAGTCTTTCATGGCC	91	yes	2.01	x1
ACO-like (AT1G7733)	TGTTCAGCCTCTACCTAATGCCA	CCTGTGCCACGCACTCTTGTA	91	yes	1.97	x1
ACO4 (AT1G05010)	CTCCGATGTCCCTGATCTCG	ATCCAGTAGCTCCTCCGACAACT	91	yes	1.95	x1
ACO-like (AT1G1201)	GCATTCCATTGTCATCAACCTTG	TTTCTGGGTCATCACACGGTG	91	yes	2.06	x1
ETR2 (AT3G23150)	TTCGAACCGGGCAGTTACAC	AATGGCGGTAAGGCAATCG	91	no	1.87	x1
ERF1 (AT3G23240)	TCCTCGGCGATTCTCAATTTT	CAACCGGAGAACAACCATCCT	91	no	1.89	x2
