# Supplementary material for: Cadmium-induced ethylene production and responses in Arabidopsis thaliana rely on ACS2 and ACS6 gene expression
Source: BMC Plant Biol. 2014 Aug 1;14:214. doi: 10.1186/s12870-014-0214-6 (PMC4236733; doi:10.1186/s12870-014-0214-6)
Supplement: Additional file 5: — Reference gene information. [file s12870-014-0214-6-S5.xlsx]

## Sheet: Sheet1
Reference Genes
Roots	Forward Primer	Reverse Primer	Results Section
TIP41-like (AT4G34270)	GTGAAAACTGTTGGAGAGAAGCAA	TCAACTGGATACCCTTTCGCA	3.2 & 3.4
PPR gene (AT5G55840)	AAGACAGTGAAGGTGCAACCTTACT	AGTTTTTGAGTTGTATTTGTCAGAGAAAG	3.2 & 3.4
ACT2 (AT3G18780)	CTTGCACCAAGCAGCATGAA	CCGATCCAGACACTGTACTTCCTT	3.2
SAND family (AT2G28390)	AACTCTATGCAGCATTTGATCCACT	TGATTGCATATCTTTATCGCCATC	3.4
Leaves	Forward Primer	Reverse Primer	Results Section
UBC (AT5G25760)	CTGCGACTCAGGGAATCTTCTAA	TTGTGCCATTGAATTGAACCC	3.2 & 3.4
TIP41-like (AT4G34270)	GTGAAAACTGTTGGAGAGAAGCAA	TCAACTGGATACCCTTTCGCA	3.2 & 3.4
SAND family (AT2G28390)	AACTCTATGCAGCATTTGATCCACT	TGATTGCATATCTTTATCGCCATC	3.2 & 3.4
